# Supplementary material for: The Apicomplexa-specific glucosamine-6-phosphate N-acetyltransferase gene family encodes a key enzyme for glycoconjugate synthesis with potential as therapeutic target
Source: Sci Rep. 2018 Mar 5;8:4005. doi: 10.1038/s41598-018-22441-3 (PMC5838249; doi:10.1038/s41598-018-22441-3)
Supplement: Supplementary file 2 — Supplementary Table 1 [file 41598_2018_22441_MOESM2_ESM.xlsx]

## Sheet: Supp Table 1
The Apicomplexa-specific glucosamine-6-phosphate N-acetyltransferase gene family encodes a key enzyme for glycoconjugate synthesis with potential as therapeutic target
M. Cova, B. López-Gutiérrez, S. Artigas-Jerónimo, A. González-Díaz, G. Bandini, S. Maere, L. Carretero-Paulet and L. Izquierdo
SUPPLEMENTARY TABLE S1
Species	Gene Id	Orthogroup
P. falciparum (isolate 3D7)	PF3D7_1003300	OG5_126956
	PF3D7_0823300	OG5_127781
	PF3D7_0109500	OG5_128089
	PF3D7_0805400	OG5_128097
	PF3D7_1323300	OG5_128515
	PF3D7_1437000	OG5_144531
	PF3D7_0629000	OG5_147324
	PF3D7_1227800	OG5_127324
	PF3D7_1412800	OG5_127597
	PF3D7_1437700	OG5_131604
T. annulata strain Ankara	TA09345	OG5_126956
	TA20705	OG5_127781
	TA10830	OG5_128089
	TA17725	OG5_128515
	TA10470	OG5_144531
	TA09565	OG5_147324
	TA11600	OG5_127324
	TA10350	OG5_214408
	TA13465	OG5_127597
B. bovis T2Bo	BBOV_II004010	OG5_126956
	BBOV_III010020	OG5_127324
	BBOV_I003750	OG5_127781
	BBOV_III007230	OG5_128089
	BBOV_III001570	OG5_128515
	BBOV_III007850	OG5_144531
	BBOV_IV011320	OG5_147324
	BBOV_III008180	OG5_214408
	BBOV_III010870	OG5_127597
T. gondii GT1	TGGT1_219760	OG5_126956
	TGGT1_305480	OG5_127324
	TGGT1_209160	OG5_127597
	TGGT1_254555	OG5_127781
	TGGT1_243440	OG5_127781
	TGGT1_289900	OG5_128089
	TGGT1_259070	OG5_128097
	TGGT1_230060	OG5_128515
	TGGT1_260010	OG5_128600
	TGGT1_305450	OG5_144531
	TGGT1_243600	OG5_147324
	TGGT1_219180	OG5_210454
	TGGT1_260550	OG5_222766
	TGGT1_221160	OG5_239326
	TGGT1_219250	OG5_241183
C. parvum Iowa II	cgd5_3090	OG5_126956
	cgd1_2450	OG5_127324
	cgd3_320	OG5_127597
	cgd3_3190	OG5_127781
	cgd1_2660	OG5_128089
	cgd6_1800	OG5_128515
	cgd8_2010	OG5_130848
	cgd3_1900	OG5_144531
	cgd4_4000	OG5_147324
G. niphandrodes Unknown strain	GNI_089530	OG5_126956
	GNI_040610	OG5_127324
	GNI_078430	OG5_127781
	GNI_123910	OG5_128089
	GNI_089420	OG5_128515
	GNI_183410	OG5_130037
	GNI_067290	OG5_130848
	GNI_089050	OG5_144531
	GNI_106070	OG5_147324
	GNI_176060	Singleton
	GNI_057480	OG5_127597
E. tenella strain Houghton	ETH_00023040	OG5_126956
	ETH_00015285	OG5_127781
	ETH_00041685	OG5_128089
	ETH_00010875	OG5_144531
	ETH_00000160	OG5_147324
	ETH_00013435	OG5_222766
	ETH_00031485	OG5_127324
	ETH_00021225	OG5_241183
