# Supplementary material for: The Apicomplexa-specific glucosamine-6-phosphate N-acetyltransferase gene family encodes a key enzyme for glycoconjugate synthesis with potential as therapeutic target
Source: Sci Rep. 2018 Mar 5;8:4005. doi: 10.1038/s41598-018-22441-3 (PMC5838249; doi:10.1038/s41598-018-22441-3)
Supplement: Supplementary file 3 — Supplementary Table 2 [file 41598_2018_22441_MOESM3_ESM.xlsx]

## Sheet: Supp Table 2
The Apicomplexa-specific glucosamine-6-phosphate N-acetyltransferase gene family encodes a key enzyme for glycoconjugate synthesis with potential as therapeutic target
M. Cova, B. López-Gutiérrez, S. Artigas-Jerónimo, A. González-Díaz, G. Bandini, S. Maere, L. Carretero-Paulet and L. Izquierdo
SUPPLEMENTARY TABLE S2
Orthogroup	Characterized members	Taxonomic distribution	Keywords/Domains	EC Numbers	Plasmodium falciparum 3D7	Theileria annulata strain Ankara	Babesia bovis T2Bo	Eimeria tenella strain Houghton	Toxoplasma gondii	Cryptosporidium parvum Iowa II	Gregarina niphandrodes Unknown strain
OG5_126956		Ubi	Acetyltransferase (GNAT) family	2.3.1.-	1	1	1	1	1	1	1
OG5_127324		Ubi	Radical SAM superfamily; Acetyltransferase (GNAT) family	2.3.1.48	1	1	1	1	1	1	1
OG5_127597		Euk	Myristoyl-CoA:protein N-myristoyltransferase, N-terminal domain	2.3.1.97	1	1	1	0	1	1	1
OG5_127781	Q6RGS5	Euk-Eug	acetyltransferase; histone; histone acetyltransferase; Acetyltransferase (GNAT) family	2.3.1.48	1	1	1	1	2	1	1
OG5_128089		Ubi	Acetyltransferase (GNAT) family	2.3.1.-	1	1	1	1	1	1	1
OG5_128097		Ubi	Acetyltransferase (GNAT) family	2.3.1.-	1	0	0	0	1	0	0
OG5_128515	PF3D7_1323300	Euk-Eug	Acetyltransferase (GNAT) family	2.3.1.-	1	1	1	0	1	1	1
OG5_128600		Ubi	Acetyltransferase (GNAT) family	2.3.1.-	0	0	0	0	1	0	0
OG5_130037		Ubi	Acetyltransferase (GNAT) family	2.3.1.-	0	0	0	0	0	0	1
OG5_130848		Euk-Fun	Acetyltransferase (GNAT) family	2.3.1.-	0	0	0	0	0	1	1
OG5_131604		Ubi-Met-Fun-Oeu-Eug	CoA binding domain		1	0	0	0	0	0	0
OG5_144531		Api	Acetyltransferase (GNAT) family		1	1	1	1	1	1	1
OG5_147324	Q5CPU3, PF3D7_0629000	Api	Diamine acetyltransferase	2.3.1.57	1	1	1	1	1	1	1
OG5_210454		Sar	hypothetical protein; Acetyltransferase (GNAT) family		0	0	0	0	1	0	0
OG5_214408		Bab-The	hypothetical protein; Acetyltransferase (GNAT) family		0	1	1	0	0	0	0
OG5_222766		Sar-Eim	gnat; Acetyltransferase (GNAT) family		0	0	0	1	1	0	0
OG5_239326		Bab-The	acetyltransferase domain containing protein		0	0	0	0	1	0	0
OG5_241183		Sar-Eim	acetyltransferase domain containing protein; Acetyltransferase (GNAT) family		0	0	0	1	1	0	0
Singletons			GNAT family acetyltransferase		0	0	0	0	0	0	1
