# Supplementary material for: The Apicomplexa-specific glucosamine-6-phosphate N-acetyltransferase gene family encodes a key enzyme for glycoconjugate synthesis with potential as therapeutic target
Source: Sci Rep. 2018 Mar 5;8:4005. doi: 10.1038/s41598-018-22441-3 (PMC5838249; doi:10.1038/s41598-018-22441-3)
Supplement: Supplementary file 4 — Supplementary Table 3 [file 41598_2018_22441_MOESM4_ESM.xlsx]

## Sheet: Supp Table 3
The Apicomplexa-specific glucosamine-6-phosphate N-acetyltransferase gene family encodes a key enzyme for glycoconjugate synthesis with potential as therapeutic target
M. Cova, B. López-Gutiérrez, S. Artigas-Jerónimo, A. González-Díaz, G. Bandini, S. Maere, L. Carretero-Paulet and L. Izquierdo
SUPPLEMENTARY TABLE S3
ApiGNAT71	meme sequences.fa -protein -oc . -nostatus -time 18000 -maxsize 60000 -mod zoops -nmotifs 20 -minw 50 -maxw 150
Motif	Best possible match	Width	Sites	INTERPRO id	INTERPRO name	Other	Name
1	FECITNDRQPGHMIKLITVKNIFSRQLPKMPREYIVRLVFDRNHYTFCLLKKGTVIGGVCFRPYFEQKFAEIAFLAVTSTEQVKGYGTRLMNHLKEHVKKSGIEYFLTYADNFAIGYFRKQGFSQKISMPKERWFGYIKDYDGGTLMECY	150	8	IPR016181	Acyl-CoA N-acyltransferase	PTHR22880	FALZ-related bromodomain-containing proteins
				IPR000182	GNAT domain	PTHR22880:SF137
						cd04301	NAT_SF
2	LEHLLRRKAVRSNSGVIVITVLTSPGKFSCPHDCHYCPNEPGQPRSYLSTEPAVLRANQNDWDAVKQFYDRAMTLHRNGHVIDKIEVLVLGGTWSGYPQDYQEEFIRDLYYAANIF	116	7			PTHR11135	Histone acetyltransferase-related
						PTHR11135:SF2
						SFLDF00344	ELP3-like
						SFLDG01086	elongater protein-like
						SSF102114	Radical SAM enzymes superfamily
3	PHQGRPWHGHVTRLCVHKQYRRMGLGTQLMKQVEQFMQCIGYWNIIDLTV	50	53	IPR016181	Acyl-CoA N-acyltransferase	cd04301	NAT_SF
				IPR000182	GNAT domain
4	QILHLLDTLSKHQSAWPFQKPVSQSEAPDYYDIIKQPTDISTMKKKAKHGEYKTKEQFGEELKRMFDNCRYYNTPHTIYYKYANELQAFIWPKYEAIQ	98	8	IPR001487	Bromodomain	PTHR22880	FALZ-related bromodomain-containing proteins
						cd05509	Acetyllysine binding site
5	EEQTLNENANCRIIGLTLETRPDFINPDEIRRLRYFGCTRVQLGIQHTDDWVLKYINRGCTMKDAIKAIRLLKDNCYKVDIHLMPDLPSS	90	7	IPR007197	Radical_SAM	PTHR11135	Histone acetyltransferase-related
				IPR023404	Radical SAM, alpha/beta horseshoe	PTHR11135:SF2
						SSF102114	Radical SAM enzymes superfamily
6	KTLIELILRVKKAIHPWIRLNRVIRDIPNQSIIAGNNITNMRQLIHNEMKHRGLSCRCIRCREVKDQQI	69	7	IPR032432	Radical SAM, C-terminal extension	PTHR11135	Histone acetyltransferase-related
						PTHR11135:SF2
7	CIRPMTVEDLFQMQQLNFDHFPENYQMKYYYYHCQHWPQLCAIAWDPDGF	50	23	IPR016181	Acyl-CoA N-acyltransferase	PTHR23091	N-terminal acetyltransferase
						PTHR23091:SF4	ARD1 homolog a, N-acetyltransferase
8	SPEKDMHMFHYVLSDPDLQADQWKIYPCEVTPFSTIEEWYKEGKYVPYAE	50	7	IPR032432	Radical SAM, C-terminal extension	PTHR11135	Histone acetyltransferase-related
						PTHR11135:SF2
9	NQKYHTIKAAYSYYNIATTMSFKQLMQDAICFAKQHNFDVFNALDLMENYSVFQDLKFGMGDGSLHYYIYNWKCPQIHPSDVGIVLL	87	6	IPR000903	Myristoyl-CoA:protein N-myristoyltransferase
				IPR022677	Myristoyl-CoA:protein N-myristoyltransferase, C-terminal
				IPR016181	Acyl-CoA N-acyltransferase
				IPR022678	Myristoyl-CoA:protein N-myristoyltransferase, conserved site
10	ISPNINYLRLSDMLHDQKKMVKKAIMAIKPPKVYPGLNFWKKNPGQTLHPSQIPGLVECGWTP	63	8
11	HYVEDDDCMFRFDYSPEFLQWALTPPGYKKNWHIGVRVMSTKKLVGFISA	50	6	IPR000903	Myristoyl-CoA:protein N-myristoyltransferase
				IPR016181	Acyl-CoA N-acyltransferase
				IPR022676	Myristoyl-CoA:protein N-myristoyltransferase, N-terminal
12	TLNTAYIQFYHQHGYQIHQVVRRYYMRGDDAFWMKKYFCDDQTQQGKRQT	50	14	IPR016181	Acyl-CoA N-acyltransferase
13	GISPHAHHWLHTMVTAHDYQLQSMLPSETGLGFLHRDAGGAKEEDLGIIS	50	8
14	PFPATRCRYWHRAGNVKKLIRADFSDIHRRMHMERFIKSMQHWDEYDPPG	50	11	IPR016181	Acyl-CoA N-acyltransferase	PTHR11135	Histone acetyltransferase-related
15	LLYFCICFLVYLYIRARWEFEQHIRHDCPDLRDVYDSYMQSEGSNFWVAE	50	7			PTHR11135:SF2
16	DNRPQHAGFGKRLMQAAEILALSHGYHRMAVIAGVGTREYYRKNGYQVQDTYMVK	55	5	IPR016181	Acyl-CoA N-acyltransferase	PTHR11135	Histone acetyltransferase-related
				IPR000182	GNAT domain	PTHR11135:SF2
17	PDCNYETIYWKWKQFLMRHQPTGVSLCDYFGRDFLRSLLLCNCDTILEDWEKTVF	55	8
18	RPMKPKDVYMVHKLLNDYLDKYKLHQCFTQEDVCHWFLPKEDVIYTYVKTNEGGVVTDISFYYLPSSVVI	70	6	IPR000903	Myristoyl-CoA:protein N-myristoyltransferase
				IPR016181	Acyl-CoA N-acyltransferase
				IPR022677	Myristoyl-CoA:protein N-myristoyltransferase, C-terminal
19	VLMVRQYETNGGMEYFISFESEDRQHIFGFLRLRLRNDDQHRPCQTQFQC	50	6
20	HPHWFWQPQPVPSDDVSSNEYGPIIETKSVDKVRKEPYKLPDGFEWCDCD	50	6	IPR000903	Myristoyl-CoA:protein N-myristoyltransferase	PTHR11377:SF5	Glycylpeptide n-tetradecanoyltransferase
				IPR016181	Acyl-CoA N-acyltransferase
