# Supplementary material for: The Apicomplexa-specific glucosamine-6-phosphate N-acetyltransferase gene family encodes a key enzyme for glycoconjugate synthesis with potential as therapeutic target
Source: Sci Rep. 2018 Mar 5;8:4005. doi: 10.1038/s41598-018-22441-3 (PMC5838249; doi:10.1038/s41598-018-22441-3)
Supplement: Supplementary file 5 — Supplementary Table 4 [file 41598_2018_22441_MOESM5_ESM.xlsx]

## Sheet: Supp Table 4
The Apicomplexa-specific glucosamine-6-phosphate N-acetyltransferase gene family encodes a key enzyme for glycoconjugate synthesis with potential as therapeutic target
M. Cova, B. López-Gutiérrez, S. Artigas-Jerónimo, A. González-Díaz, G. Bandini, S. Maere, L. Carretero-Paulet and L. Izquierdo
SUPPLEMENTARY TABLE S4
Step	Enzyme name	Enzyme number	Subunits	P. falciparum	Orthogroup	Taxonomic distribution												P. falciparum vs Human co-orthologs			Apicomplexa Orthologs
						FIR	PRO	OBA	ARC	EUG	AMO	VIR	TET	API	FUN	MET	OEU	P. falciparum -> Human	Human -> P. falciparum	BRH	Cryptosporidium parvum Iowa II	T. gondii GT1	E. tenella strain Houghton	B. bovis T2Bo	T. annulata strain Ankara	G. niphandrodes unknown strain
1	Hexokinase (HK)	EC 2.7.1.1	-	PF3D7_0624000	OG5_126743	0	0	0.0909091	0	1	0.75	0.545455	1	1	0.958333	1	0	P52789	PF3D7_0624000	OK!	cgd6_3800	TGGT1_265450	ETH_00009955	BBOV_I000860	TA19810	GNI_149830
2	Glucose-6-phosphate isomerase (G6PI)	EC 5.3.1.9	-	PF3D7_1436000	OG5_126980	1	0.842105	0.818182	0.25	1	1	0.909091	1	0.928571	0.916667	1	1	P06744	PF3D7_1436000	OK!	cgd2_3200	TGGT1_283780	ETH_00018515	BBOV_II000240	TA04045	GNI_052150
3	Glucosamine-fructose-6-phosphate aminotransferase (GFPT)	EC 2.6.1.16	-	PF3D7_1025100	OG5_126842	1	0.894737	1	0.875	1	1	0.909091	1	1	0.958333	1	0.5	O94808	PF3D7_1025100	OK!	cgd1_3730	TGGT1_231350	ETH_00019125	BBOV_IV000250	TA15930	GNI_102520
4	Glucosamine-phosphate N- acetyltransferase (GNA1)	EC 2.3.1.4	-	PF3D7_0629000	OG5_147324	0	0	0	0	0	0	0	0	0.857143	0	0	0	-	-	NO	cgd4_4000	TGGT1_243600	ETH_00000160	BBOV_IV011320	TA09565	GNI_106070
5	Phosphoacetylglucosamine mutase (PAGM)	EC 5.4.2.3	-	PF3D7_1130000	OG5_128133	0	0	0	0	1	0	0.909091	1	1	0.958333	1	0.333333	A0A087WT27	PF3D7_1130000	OK!	cgd4_3310	TGGT1_264650	-	BBOV_III000660	TA15865	GNI_129610
6	UDP-N-acetylglucosamine pyrophosphorylase (UAP)	EC 2.7.7.23	-	PF3D7_1343600	OG5_127359	0.166667	0	0.181818	0	1	1	0.818182	1	1	0.958333	1	1	Q3KQV9	PF3D7_1343600	OK!	cgd4_810	TGGT1_264780	ETH_00000275	BBOV_I003580	TA20605	GNI_093520
7	Mannose-6-phosphate isomerase (MPI)	EC 5.3.1.8	-	PF3D7_0801800	OG5_127555	0	0.315789	0.181818	0	0.888889	1	0.909091	1	0.928571	0.833333	1	0.5	P34949	PF3D7_0801800	OK!	cgd8_1920	TGGT1_260140	ETH_00017660	BBOV_III009640	TA11125	GNI_054170
8	Phosphomannomutase (PMM)	EC 5.4.2.8	-	PF3D7_1017400	OG5_127648	0	0	0	0	1	1	0.909091	1	1	0.958333	1	0.5	O15305	PF3D7_1017400	OK!	cgd4_960	TGGT1_239710	-	BBOV_IV009850	TA07020	-
9	Mannose-1-phosphate guanyltransferase (MPG)	EC 2.7.7.13	-	PF3D7_1420900	OG5_127109	0.333333	0.578947	0.636364	0.9375	0.888889	0.25	0.636364	1	1	0.875	0.965517	0.5	Q9Y5P6	PF3D7_1420900	OK!	cgd2_1770	TGGT1_257960	ETH_00043890	BBOV_II006730	TA14300	GNI_084420
10	GDP-mannose 4,6-dehydratase (GMD)	EC 4.2.1.47	-	PF3D7_0813800	OG5_128711	0	0.578947	0.363636	0.125	0.555556	0.25	0.636364	0	0.571429	0.166667	0.931034	0.333333	O60547	PF3D7_0813800	OK!	cgd2_1900	TGGT1_238940	ETH_00001545	-	-	-
11	GDP-L-fucose synthase (FS)	EC 1.1.1.271	-	PF3D7_1014000	OG5_129198	0	0.473684	0.272727	0	0.444444	0.25	0.636364	0	0.571429	0.0833333	1	0.333333	Q13630	PF3D7_1014000	OK!	-	TGGT1_286220	ETH_00018770	-	-	-
12	Phosphoglucomutase (PGM)	EC 5.4.2.2	-	PF3D7_1012500	OG5_127613	1	0.0526316	0.727273	0.0625	0.555556	1	0.454545	0	0.571429	0.75	1	1	Q96G03	PF3D7_1012500	OK!	cgd2_3270	TGGT1_318580	ETH_00002590	-	-	GNI_073100
13	UTP-glucose-1-phosphate uridylyltransferase (UGP) or UDP-sugar pyrophosphorylase (USP)	EC 2.7.7.9 or EC 2.7.7.64	-	PF3D7_0517500	OG5_133365	0	0	0	0	0.666667	0	0.818182	1	0.785714	0	0	0.166667	Q16222*	PF3D7_0517500	2nd hit	cgd7_1830	TGGT1_218200	ETH_00022135	-	-	GNI_165400
14	Galactokinase (GK)	EC 2.7.1.6	-	No gene identified
15	UDP-glucose 4-epimerase (GALE)	EC 5.1.3.2	-	No gene identified
16	Dolichol-phosphate mannosyltransferase polypeptide 1 (DPM1)	EC 2.4.1.83	-	PF3D7_1141600	OG5_127079	0.833333	0.631579	0.545455	0.5625	1	1	0.909091	1	1	0.958333	0.965517	0.833333	O60762	PF3D7_1141600	OK!	cgd5_2040	TGGT1_277970	-	BBOV_III011210	TA14850	GNI_043060
Enzymes involved in GPI-Anchor biosynthesis
17	Phosphatidylinositol n- acetylglucosaminyltransferase (PIG-A)	EC 2.4.1.198	Subunit GPI1	PF3D7_0618900.1	OG5_129386	0	0	0	0	0	1	0.363636	1	0.785714	0.791667	0.931034	0.166667	Q9BRB3	PF3D7_0618900	OK!	cgd5_1850	TGGT1_280790	ETH_00010170	BBOV_III009660	TA11115	GNI_074730
			Subunit P	PF3D7_0935300	OG5_129128	0	0	0	0	0.888889	1	0.545455	0	0.642857	0.833333	0.793103	0	P57054*	PF3D7_0935300	OK!	-	-	-	-	-	-
			Subunit A	PF3D7_1032400	OG5_127105	0.833333	0.473684	0.636364	0.6875	0.888889	1	0.818182	1	0.928571	0.958333	1	0.833333	P37287	PF3D7_1032400	OK!	cgd4_2100	TGGT1_241860	ETH_00004055	BBOV_III008560	TA10130	GNI_098620
			Subunit H	PF3D7_1141400	OG5_169994	0	0	0	0	0	0	0	0	0.357143	0	0	0	Q14442	PF3D7_1141400	OK!	-	-	-	-		-
18	N-acetylglucosaminyl phosphatidylinositol deacetylase (PIG-L)	EC 3.5.1.89	N-acetylglucosaminylphosphatidylinositol deacetylase	PF3D7_0624700	OG5_128077	0	0	0.0909091	0	1	1	0.818182	1	0.714286	0.916667	0.965517	0.666667	Q9Y2B2	PF3D7_0624700	OK!	cgd7_700	TGGT1_258110	ETH_00002805	BBOV_III007080	TA10880	GNI_186860
			N-acetylglucosaminyltransferase, putative	PF3D7_0911000	OG5_128704	0	0	0	0	1	1	0.727273	1	0.857143	0.833333	0.862069	0.166667	Q92535	PF3D7_0911000	OK!	cgd1_3380	TGGT1_299040	ETH_00000515	-	-	GNI_081380
19	Inositol acyltransferase (PIG-W)	EC 2.3	-	PF3D7_0615300	OG5_129139	0	0	0	0	0	1	0.636364	0	0.642857	0.958333	0.931034	0.166667	Q7Z7B1	PF3D7_0615300	OK!	-	TGGT1_214920	ETH_00028780	BBOV_I001780	TA05415	GNI_175560
20	GPI mannosyltransferase I (PIG-M)	EC 2.4.1	-	PF3D7_1210900	OG5_128297	0	0	0	0.0625	1	1	0.818182	1	0.928571	0.833333	0.931034	0.666667	Q9H3S5	PF3D7_1210900	OK!	cgd1_3720	TGGT1_310100	ETH_00006405	BBOV_II000550	TA08865	GNI_015210
21	GPI mannosyltransferase II (PIG-V)	EC 2.4.1	-	PF3D7_1247300	OG5_128414	0	0	0	0	1	1	0.636364	0	0.714286	0.833333	0.551724	0.666667	Q9NUD9	PF3D7_1247300	OK!	cgd6_5100	TGGT1_270220	-	BBOV_IV007380	TA03530	-
22	GPI mannosyltransferase III (PIG-B)	EC 2.4.1	-	PF3D7_1341600	OG5_128622	0	0	0	0	1	0.25	0.727273	0	0.714286	0.833333	0.965517	0.333333	Q92521	PF3D7_1341600	OK!	cgd3_3590	TGGT1_321660	-	-	-	-
23	GPI mannosyltransferase IV	EC 2.4.1	-
Enzymes involved in N-glycans biosynthesis
24	UDP-N-Acetyl-glucosamine-1-P transferase (ALG7)	EC 2.7.8.15	-	PF3D7_0321200	OG5_127672	0	0	0	0.6875	1	1	0.909091	1	1	0.833333	0.931034	1	Q9H3H5	PF3D7_0321200	OK!	cgd5_2240	TGGT1_244520	ETH_00020690	BBOV_IV000950	TA18965	GNI_072930
25	UDP-N-Acetylglucosaminyltransferase subunit (ALG13)	EC 2.4.1.141	-	PF3D7_0806400	OG5_127885	0	0	0	0	0	0	0.909091	1	0.714286	0.833333	0.931034	0.833333	Q9NP73	PF3D7_0806400	OK!	-	TGGT1_268340	ETH_00029995	BBOV_II005640	-	GNI_137200
26	UDP-N-Acetylglucosaminyltransferase subunit (ALG14)	EC 2.4.1.141	-	PF3D7_0211600	OG5_128444	0	0	0	0	1	1	0.909091	1	0.857143	0.708333	0.965517	0.666667	Q96F25	PF3D7_0211600	OK!	cgd7_4930	TGGT1_207070	-	BBOV_IV004090	-	GNI_089570
27	Catalytic subunit of the oligosaccharyltransferase complex (STT3)	EC 2.4.99.18	Subunit STT3	PF3D7_1116600	OG5_126840	0	0	0	0.625	1	1	0.909091	1	0.857143	0.833333	1	1	P46977	PF3D7_1116600	OK!	cgd6_2040	TGGT1_231430	ETH_00007235	BBOV_II000220	-	GNI_079030
Protein C-/O-glycosylation
28	GDP-fucose protein O-fucosyltransferase 2 (PoFUT2)	EC 2.4.1.221	-	PF3D7_0909200	OG5_131588	0	0	0	0	0	0	0	0	0.785714	0	0.965517	0.166667	Q9Y2G5	PF3D7_0909200	OK!	cgd1_2440	TGGT1_273550	ETH_00042880	-	-
29	C-mannosyltransferase	EC 2.4.1	-	PF3D7_0806200	OG5_131282	0	0	0	0	0	0	0	0	0.857143	0	0.793103	0.166667	A0A1B0GW05	PF3D7_0806200	OK!	cgd4_2180	TGGT1_280400	ETH_00003660	BBOV_II005590	-	-
																		*found with DELTA-BLAST
