# Supplementary material for: The Apicomplexa-specific glucosamine-6-phosphate N-acetyltransferase gene family encodes a key enzyme for glycoconjugate synthesis with potential as therapeutic target
Source: Sci Rep. 2018 Mar 5;8:4005. doi: 10.1038/s41598-018-22441-3 (PMC5838249; doi:10.1038/s41598-018-22441-3)
Supplement: Supplementary file 6 — Supplementary Table 5 [file 41598_2018_22441_MOESM6_ESM.xlsx]

## Sheet: Supp Table 5
The Apicomplexa-specific glucosamine-6-phosphate N-acetyltransferase gene family encodes a key enzyme for glycoconjugate synthesis with potential as therapeutic target
M. Cova, B. López-Gutiérrez, S. Artigas-Jerónimo, A. González-Díaz, G. Bandini, S. Maere, L. Carretero-Paulet and L. Izquierdo
SUPPLEMENTARY TABLE S5
Organism	Family	Group 1	Group 2 (Class)	Entry name (UNIPROT)	Gene names (EUPATHDB)
Cryptosporidium muris (strain RN66)	Cryptosporidiidae	CRYPTO	Aconoidasida	B6AK48	CMU_022210
Cryptosporidium parvum (strain Iowa II)	Cryptosporidiidae	CRYPTO	Aconoidasida	Q5CPU3	CDG4_4000
Gregarina niphandrodes	Gregarinidae	CRYPTO	Aconoidasida	A0A023B3V9	GNI_106070
Plasmodium reichenowi	Plasmodiidae	PLASMO	Aconoidasida	A0A060RV68	PRCDC_0627400
Plasmodium chabaudi chabaudi	Plasmodiidae	PLASMO	Aconoidasida	A0A077TN90	PCHAS_112710
Plasmodium berghei (strain Anka)	Plasmodiidae	PLASMO	Aconoidasida	A0A077XHZ1	PBANKA_112760
Plasmodium yoelii yoelii 17X	Plasmodiidae	PLASMO	Aconoidasida	A0A078KCC8	PY17X_1129100
Plasmodium fragile	Plasmodiidae	PLASMO	Aconoidasida	A0A0D9QJC7	AK88_04538
Plasmodium vivax (strain Salvador I)	Plasmodiidae	PLASMO	Aconoidasida	A5K2C1	PVX_114550
Plasmodium knowlesi (strain H)	Plasmodiidae	PLASMO	Aconoidasida	B3L7B7	PKH_112030
Plasmodium falciparum (isolate 3D7)	Plasmodiidae	PLASMO	Aconoidasida	C6KTC5	PF3D7_0629000
Plasmodium cynomolgi strain B	Plasmodiidae	PLASMO	Aconoidasida	K6UUW2	PCYB_112900
Plasmodium inui San Antonio 1	Plasmodiidae	PLASMO	Aconoidasida	W7ABD0	C922_01002
Plasmodium vinckei petteri	Plasmodiidae	PLASMO	Aconoidasida	W7B5Y8	YYG_01431
Babesia bigemina	Babesiidae	PIRO	Conoidasida	A0A061D1G4	BBBOND_0109390
Babesia bovis	Babesiidae	PIRO	Conoidasida	A7ASG5	BBOV_IV011320
Babesia microti strain RI	Babesiidae	PIRO	Conoidasida	I7J9R4	BBM_III09185
Babesia equi strain WA	Babesiidae	PIRO	Conoidasida	L1LFY8	BEWA_042920
Eimeria acervulina (Coccidian parasite)	Eimeriidae	TOXO	Conoidasida	U6GSX0	EAH_00066200
Eimeria praecox	Eimeriidae	TOXO	Conoidasida	U6GZR5	EPH_0013010
Eimeria mitis	Eimeriidae	TOXO	Conoidasida	U6JWF0	EMH_0046960
Eimeria tenella (Coccidian parasite)	Eimeriidae	TOXO	Conoidasida	U6L417	ETH_00000160
Eimeria brunetti	Eimeriidae	TOXO	Conoidasida	U6LB28	EBH_0017060
Eimeria maxima (Coccidian parasite)	Eimeriidae	TOXO	Conoidasida	U6M493	EMWEY_00019160
Eimeria necatrix	Eimeriidae	TOXO	Conoidasida	U6MYD7	ENH_00066060
Hammondia hammondi	Sarcocystidae	TOXO	Conoidasida	A0A074SZT0	HHA_243600
Neospora caninum (strain Liverpool)	Sarcocystidae	TOXO	Conoidasida	F0VE98	NCLIV_018320
Toxoplasma gondii GT1	Sarcocystidae	TOXO	Conoidasida	S7UFV0	TGGT1_243600
Theileria orientalis strain Shintoku	Theileriidae	PIRO	Conoidasida	J4C7U9	TOT_010001122
Theileria annulata	Theileriidae	PIRO	Conoidasida	Q4UJ24	TA09565
