# Supplementary material for: The Apicomplexa-specific glucosamine-6-phosphate N-acetyltransferase gene family encodes a key enzyme for glycoconjugate synthesis with potential as therapeutic target
Source: Sci Rep. 2018 Mar 5;8:4005. doi: 10.1038/s41598-018-22441-3 (PMC5838249; doi:10.1038/s41598-018-22441-3)
Supplement: Supplementary file 7 — Supplementary Table 6 [file 41598_2018_22441_MOESM7_ESM.xlsx]

## Sheet: Supp Table 6
The Apicomplexa-specific glucosamine-6-phosphate N-acetyltransferase gene family encodes a key enzyme for glycoconjugate synthesis with potential as therapeutic target
M. Cova, B. López-Gutiérrez, S. Artigas-Jerónimo, A. González-Díaz, G. Bandini, S. Maere, L. Carretero-Paulet and L. Izquierdo
SUPPLEMENTARY TABLE S6
SEED30	meme sequences.fa -protein -oc . -nostatus -time 18000 -maxsize 60000 -mod zoops -nmotifs 20 -minw 50 -maxw 150
Motif	Best possible match	Width	Sites	INTERPRO id	INTERPRO name	Other	Name
1	ELQDYNLDEGHIVGYCEIYLMPHMGRAFDSRIERVVVHPEYRNQGFGTLMMYIVIQFAKYQYQCNRCDLTVENEIARHIYTKLGFEPVQTEVWRLHL	97	30	IPR000182	GNAT domain
				IPR016181	Acyl-CoA N-acyltransferase
2	MENHKEKNIPVITDPDEWKRSYLDILNKKRVLYKYVFLWNNYKFKFKVMSTYYEYLTVCNQMLRDVTTCNLFFGPSIFFEMIGKSFYYPYVLYMYDPD	98	11			PTHR23091	N-terminal acetyltransferase
						PTHR23091:SF216
3	MKAADYPAVRALLPQVSRCQQQHQEPQVSEMLRLPTYYPWCCFAAAPAMD	50	14
4	GDFNPPQFLKSSILNIEDIIKKGIEKNNKYFKKGNKDHNTQAIINGSDIP	50	11
5	PAEPVVTSDVTITSGEGESKKSFGKCNCVCCSDASCACTCPCCQGKTPTGRCCRKSEGQTETGDKPSLAGCKKCPCCAGTDGACKCPCPCCATCSC	96	3
6	ACECDCACCGRKTGGGDTGACSRCPSKKSSAQKGAPIGDGERGREERLGTARHRERKANDERSDSETQEAWCHREKMCTTEGDETDSRPQFSSVPSDF	98	3
7	MSTCACSCACCKQRDPAAGGAGACCPSQKKCGCPCRCCQNGDKATRIGGACGVTRIEEETLFAPSEDPVNKVTRERVIIEGDDGKATSTETECRTMFA	98	2
8	CCKGKKKCSCCSGDQGRCSCSCACCTKKECHCCKCCTTACACDCGCCRVS	50	3
9	MQCRIPNFEVKPMKFEDYDEVFDIMPGVTRCSSRWSEEEVEQMLQFPSFH	50	2
10	QPDGRVGACCNGDDKCDCGCDCCQDGSKCKQPGVDRKEFRRGVEHSGLASREEP	54	2
11	MNENNDDSWDWNECRDQCTDWSIRKKENSKNFKENNLNFTEQGLSSKDVG	50	2
