# Supplementary material for: The Apicomplexa-specific glucosamine-6-phosphate N-acetyltransferase gene family encodes a key enzyme for glycoconjugate synthesis with potential as therapeutic target
Source: Sci Rep. 2018 Mar 5;8:4005. doi: 10.1038/s41598-018-22441-3 (PMC5838249; doi:10.1038/s41598-018-22441-3)
Supplement: Supplementary file 8 — Supplementary Table 7 [file 41598_2018_22441_MOESM8_ESM.xlsx]

## Sheet: Supp Table 7
The Apicomplexa-specific glucosamine-6-phosphate N-acetyltransferase gene family encodes a key enzyme for glycoconjugate synthesis with potential as therapeutic target
M. Cova, B. López-Gutiérrez, S. Artigas-Jerónimo, A. González-Díaz, G. Bandini, S. Maere, L. Carretero-Paulet and L. Izquierdo
SUPPLEMENTARY TABLE S7
Organism	Entry name (UNIPROT)	Taxonomic lineage (FULL)
Dictyostelium discoideum (Slime mold)	Q54WR8	Amoebozoa, Mycetozoa, Dictyosteliida (dictyostelid cellular slime molds), Dictyostelium, Dictyostelium discoideum (Slime mold)
Leishmania major	Q4Q7W1	Euglenozoa, Kinetoplastida (kinetoplasts), Trypanosomatidae, Leishmaniinae, Leishmania, Leishmania, Leishmania major species complex, Leishmania major
Trypanosoma cruzi (strain CL Brener)	Q4DGL9	Euglenozoa, Kinetoplastida (kinetoplasts), Trypanosomatidae, Trypanosoma, Schizotrypanum, Trypanosoma cruzi, Trypanosoma cruzi (strain CL Brener)
Trypanosoma cruzi (strain CL Brener)	Q4DX16	Euglenozoa, Kinetoplastida (kinetoplasts), Trypanosomatidae, Trypanosoma, Schizotrypanum, Trypanosoma cruzi, Trypanosoma cruzi (strain CL Brener)
Trypanosoma brucei	E3Q1H1	Euglenozoa, Kinetoplastida (kinetoplasts), Trypanosomatidae, Trypanosoma, Trypanozoon, Trypanosoma brucei
Aspergillus flavus (strain ATCC 200026 / FGSC A1120 / NRRL 3357 / JCM 12722 / SRRC 167)	B8NKG0	Opisthokonta, Fungi, Dikarya, Ascomycota, saccharomyceta, Pezizomycotina, leotiomyceta, Eurotiomycetes, Eurotiomycetidae, Eurotiales (green and blue molds), Aspergillaceae, Aspergillus, Aspergillus flavus, Aspergillus flavus (strain ATCC 200026 / FGSC A1120 / NRRL 3357 / JCM 12722 / SRRC 167)
Neosartorya fumigata (strain ATCC MYA-4609 / Af293 / CBS 101355 / FGSC A1100) (Aspergillus fumigatus)	Q4WCU5	Opisthokonta, Fungi, Dikarya, Ascomycota, saccharomyceta, Pezizomycotina, leotiomyceta, Eurotiomycetes, Eurotiomycetidae, Eurotiales (green and blue molds), Aspergillaceae, Aspergillus, Neosartorya fumigata (Aspergillus fumigatus), Neosartorya fumigata (strain ATCC MYA-4609 / Af293 / CBS 101355 / FGSC A1100) (Aspergillus fumigatus)
Candida albicans (Yeast)	O93806	Opisthokonta, Fungi, Dikarya, Ascomycota, saccharomyceta, Saccharomycotina (true yeasts), Saccharomycetes, Saccharomycetales (budding yeasts), Debaryomycetaceae, Candida/Lodderomyces clade, Candida, Candida albicans (Yeast)
Saccharomyces cerevisiae (strain ATCC 204508 / S288c) (Baker's yeast)	P43577	Opisthokonta, Fungi, Dikarya, Ascomycota, saccharomyceta, Saccharomycotina (true yeasts), Saccharomycetes, Saccharomycetales (budding yeasts), Saccharomycetaceae, Saccharomyces, Saccharomyces cerevisiae (Baker's yeast), Saccharomyces cerevisiae (strain ATCC 204508 / S288c) (Baker's yeast)
Schizosaccharomyces pombe (strain 972 / ATCC 24843) (Fission yeast)	O13738	Opisthokonta, Fungi, Dikarya, Ascomycota, Taphrinomycotina, Schizosaccharomycetes, Schizosaccharomycetales, Schizosaccharomycetaceae, Schizosaccharomyces, Schizosaccharomyces pombe (Fission yeast), Schizosaccharomyces pombe (strain 972 / ATCC 24843) (Fission yeast)
Danio rerio (Zebrafish) (Brachydanio rerio)	Q4VBJ4	Opisthokonta, Metazoa, Eumetazoa, Bilateria, Deuterostomia, Chordata, Craniata, Vertebrata, Gnathostomata (jawed vertebrates), Teleostomi, Euteleostomi, Actinopterygii, Actinopteri, Neopterygii, Teleostei, Osteoglossocephalai, Clupeocephala, Otomorpha, Ostariophysi, Otophysi, Cypriniphysae, Cypriniformes, Cyprinoidea, Cyprinidae, Danio, Danio rerio (Zebrafish) (Brachydanio rerio)
Scleropages formosus (Asian bonytongue)	A0A0N8JW03	Opisthokonta, Metazoa, Eumetazoa, Bilateria, Deuterostomia, Chordata, Craniata, Vertebrata, Gnathostomata (jawed vertebrates), Teleostomi, Euteleostomi, Actinopterygii, Actinopteri, Neopterygii, Teleostei, Osteoglossocephalai, Osteoglossocephala, Osteoglossomorpha, Osteoglossiformes, Osteoglossidae (bony tongues), Scleropages, Scleropages formosus (Asian bonytongue)
Homo sapiens (Human)	Q96EK6	Opisthokonta, Metazoa, Eumetazoa, Bilateria, Deuterostomia, Chordata, Craniata, Vertebrata, Gnathostomata (jawed vertebrates), Teleostomi, Euteleostomi, Sarcopterygii, Dipnotetrapodomorpha, Tetrapoda, Amniota, Mammalia, Theria, Eutheria, Boreoeutheria, Euarchontoglires, Primates, Haplorrhini, Simiiformes, Catarrhini, Hominoidea (apes), Hominidae (great apes), Homininae, Homo, Homo sapiens (Human)
Mus musculus (Mouse)	Q9JK38	Opisthokonta, Metazoa, Eumetazoa, Bilateria, Deuterostomia, Chordata, Craniata, Vertebrata, Gnathostomata (jawed vertebrates), Teleostomi, Euteleostomi, Sarcopterygii, Dipnotetrapodomorpha, Tetrapoda, Amniota, Mammalia, Theria, Eutheria, Boreoeutheria, Euarchontoglires, Glires (Rodents and rabbits), Rodentia, Sciurognathi, Muroidea, Muridae, Murinae, Mus, Mus, Mus musculus (Mouse)
Pongo abelii (Sumatran orangutan) (Pongo pygmaeus abelii)	Q5RAL9	Opisthokonta, Metazoa, Eumetazoa, Bilateria, Deuterostomia, Chordata, Craniata, Vertebrata, Gnathostomata (jawed vertebrates), Teleostomi, Euteleostomi, Sarcopterygii, Dipnotetrapodomorpha, Tetrapoda, Amniota, Mammalia, Theria, Eutheria, Boreoeutheria, Euarchontoglires, Primates, Haplorrhini, Simiiformes, Catarrhini, Hominoidea (apes), Hominidae (great apes), Ponginae, Pongo, Pongo abelii (Sumatr…
Rattus norvegicus (Rat)	B1H249	Opisthokonta, Metazoa, Eumetazoa, Bilateria, Deuterostomia, Chordata, Craniata, Vertebrata, Gnathostomata (jawed vertebrates), Teleostomi, Euteleostomi, Sarcopterygii, Dipnotetrapodomorpha, Tetrapoda, Amniota, Mammalia, Theria, Eutheria, Boreoeutheria, Euarchontoglires, Glires (Rodents and rabbits), Rodentia, Sciurognathi, Muroidea, Muridae, Murinae, Rattus, Rattus norvegicus (Rat)
Bos taurus (Bovine)	Q08DV2	Opisthokonta, Metazoa, Eumetazoa, Bilateria, Deuterostomia, Chordata, Craniata, Vertebrata, Gnathostomata (jawed vertebrates), Teleostomi, Euteleostomi, Sarcopterygii, Dipnotetrapodomorpha, Tetrapoda, Amniota, Mammalia, Theria, Eutheria, Boreoeutheria, Laurasiatheria, Cetartiodactyla, Ruminantia, Pecora, Bovidae, Bovinae, Bos (oxen, cattle), Bos taurus (Bovine)
Haliaeetus albicilla (White-tailed sea-eagle)	A0A091NY62	Opisthokonta, Metazoa, Eumetazoa, Bilateria, Deuterostomia, Chordata, Craniata, Vertebrata, Gnathostomata (jawed vertebrates), Teleostomi, Euteleostomi, Sarcopterygii, Dipnotetrapodomorpha, Tetrapoda, Amniota, Sauropsida, Sauria (diapsids), Archelosauria, Archosauria, Dinosauria, Saurischia, Theropoda, Coelurosauria, Aves, Neognathae, Falconiformes, Accipitridae, Accipitrinae, Haliaeetus, Haliaee…
Xenopus laevis (African clawed frog)	Q7T0Z6	Opisthokonta, Metazoa, Eumetazoa, Bilateria, Deuterostomia, Chordata, Craniata, Vertebrata, Gnathostomata (jawed vertebrates), Teleostomi, Euteleostomi, Sarcopterygii, Dipnotetrapodomorpha, Tetrapoda, Amphibia, Batrachia, Anura, Pipoidea, Pipidae, Xenopodinae, Xenopus, Xenopus, Xenopus laevis (African clawed frog)
Caenorhabditis elegans	Q17427	Opisthokonta, Metazoa, Eumetazoa, Bilateria, Protostomia, Ecdysozoa, Nematoda (roundworms), Chromadorea, Rhabditida, Rhabditoidea, Rhabditidae, Peloderinae, Caenorhabditis, Caenorhabditis elegans
Drosophila melanogaster (Fruit fly)	Q9VAI0	Opisthokonta, Metazoa, Eumetazoa, Bilateria, Protostomia, Ecdysozoa, Panarthropoda, Arthropoda, Mandibulata, Pancrustacea, Hexapoda, Insecta, Dicondylia, Pterygota (winged insects), Neoptera, Holometabola, Diptera, Brachycera, Muscomorpha, Eremoneura, Cyclorrhapha, Schizophora, Acalyptratae, Ephydroidea, Drosophilidae (pomace flies), Drosophilinae, Drosophilini, Drosophila (fruit flies), Sophopho…
Aedes aegypti (Yellowfever mosquito) (Culex aegypti)	Q5Q126	Opisthokonta, Metazoa, Eumetazoa, Bilateria, Protostomia, Ecdysozoa, Panarthropoda, Arthropoda, Mandibulata, Pancrustacea, Hexapoda, Insecta, Dicondylia, Pterygota (winged insects), Neoptera, Holometabola, Diptera, Nematocera, Culicomorpha, Culicoidea, Culicidae (mosquitos), Culicinae, Aedini, Aedes, Stegomyia, Aedes aegypti (Yellowfever mosquito) (Culex aegypti)
Culex quinquefasciatus (Southern house mosquito) (Culex pungens)	B0WQV2	Opisthokonta, Metazoa, Eumetazoa, Bilateria, Protostomia, Ecdysozoa, Panarthropoda, Arthropoda, Mandibulata, Pancrustacea, Hexapoda, Insecta, Dicondylia, Pterygota (winged insects), Neoptera, Holometabola, Diptera, Nematocera, Culicomorpha, Culicoidea, Culicidae (mosquitos), Culicinae, Culicini, Culex, Culex, Culex pipiens complex, Culex quinquefasciatus (Southern house mosquito) (Culex pungens)
Chlamydomonas reinhardtii (Chlamydomonas smithii)	A8JHQ6	Viridiplantae, Chlorophyta, Chlorophyceae, Chlamydomonadales, Chlamydomonadaceae, Chlamydomonas, Chlamydomonas reinhardtii (Chlamydomonas smithii)
Ostreococcus lucimarinus (strain CCE9901)	A4RSE3	Viridiplantae, Chlorophyta, prasinophytes, Mamiellophyceae, Mamiellales, Bathycoccaceae, Ostreococcus, Ostreococcus 'lucimarinus', Ostreococcus lucimarinus (strain CCE9901)
Arabidopsis thaliana (Mouse-ear cress)	Q9LFU9	Viridiplantae, Streptophyta, Streptophytina, Embryophyta, Tracheophyta, Euphyllophyta, Spermatophyta, Magnoliophyta, Mesangiospermae, eudicotyledons, Gunneridae, Pentapetalae, rosids, malvids, Brassicales, Brassicaceae, Camelineae, Arabidopsis, Arabidopsis thaliana (Mouse-ear cress)
Vitis vinifera (Grape)	D7TJ70	Viridiplantae, Streptophyta, Streptophytina, Embryophyta, Tracheophyta, Euphyllophyta, Spermatophyta, Magnoliophyta, Mesangiospermae, eudicotyledons, Gunneridae, Pentapetalae, rosids, rosids incertae sedis, Vitales, Vitaceae, Vitis, Vitis vinifera (Grape)
Oryza sativa subsp. japonica (Rice)	C7IZ16	Viridiplantae, Streptophyta, Streptophytina, Embryophyta, Tracheophyta, Euphyllophyta, Spermatophyta, Magnoliophyta, Mesangiospermae, Liliopsida, Petrosaviidae, commelinids, Poales, Poaceae, BOP clade, Oryzoideae, Oryzeae, Oryzinae, Oryza, Oryza sativa (Rice), Oryza sativa subsp. japonica (Rice)
Oryza sativa subsp. japonica (Rice)	Q5U9F2	Viridiplantae, Streptophyta, Streptophytina, Embryophyta, Tracheophyta, Euphyllophyta, Spermatophyta, Magnoliophyta, Mesangiospermae, Liliopsida, Petrosaviidae, commelinids, Poales, Poaceae, BOP clade, Oryzoideae, Oryzeae, Oryzinae, Oryza, Oryza sativa (Rice), Oryza sativa subsp. japonica (Rice)
Zea mays (Maize)	B6TIB6	Viridiplantae, Streptophyta, Streptophytina, Embryophyta, Tracheophyta, Euphyllophyta, Spermatophyta, Magnoliophyta, Mesangiospermae, Liliopsida, Petrosaviidae, commelinids, Poales, Poaceae, PACMAD clade, Panicoideae, Andropogonodae, Andropogoneae, Tripsacinae, Zea, Zea mays (Maize)
