# Supplementary material for: The Apicomplexa-specific glucosamine-6-phosphate N-acetyltransferase gene family encodes a key enzyme for glycoconjugate synthesis with potential as therapeutic target
Source: Sci Rep. 2018 Mar 5;8:4005. doi: 10.1038/s41598-018-22441-3 (PMC5838249; doi:10.1038/s41598-018-22441-3)
Supplement: Supplementary file 9 — Supplementary Table 8 [file 41598_2018_22441_MOESM9_ESM.xlsx]

## Sheet: Supp Table 8
The Apicomplexa-specific glucosamine-6-phosphate N-acetyltransferase gene family encodes a key enzyme for glycoconjugate synthesis with potential as therapeutic target
M. Cova, B. López-Gutiérrez, S. Artigas-Jerónimo, A. González-Díaz, G. Bandini, S. Maere, L. Carretero-Paulet and L. Izquierdo
SUPPLEMENTARY TABLE S8
Name	Description	Sequence
CpGNA1-For	C. parvum gene Id CDG4_4000 Forward	CGACGGATTCGGATCCATGATCTCTTCCTTTGAAGTAAG
CpGNA1-Rev	C. parvum gene Id CDG4_4000 Reverse	AATTACATGACTCGAGTTAATCTGATTTTGGTGTCAG
EtGNA1-For	E. tenella gene Id ETH_00000160 Forward	CGACGGATTCGGATCCATGTCGGCGAATTCTACGTCAG
EtGNA1-Rev	E. tenella gene Id ETH_00000160 Reverse	AATTACATGACTCGAGTCAGAAGCTAAGCCTGAGGGTTTC
TgGNA1-For	T. gondii gene Id TGGT1_243600 Forward	CGACGGATTCGGATCCATGTCAACGTGTGCGTGCAGCTG
TgGNA1-Rev	T. gondii gene Id TGGT1_243600 Reverse	AATTACATGACTCGAGTTAGAACTGGAGACGCAGGACAG
P1	SpeI-HR1_PfGNA1_FOR	GCATCTACTAGTCCATCTTTGTTCATCTCTAAG
P2	HR1_PfGNA1-AflII_REV	GCATCTCTTAAGCATACCATTAAATATTCATAATACG
P3	EcoRI-HR2_PfGNA_FOR	GCATCTGAATTCCGTAGAAAATGAAATAGCACTAAAGTTATAC
P4	HR2-NcoI_PfGNA_REV	GCATCTCCATGGTGATTATTTTCGGGTGACAC
P5	sgRNA_PfGNA_FOR	TAAGTATATAATATTACGTTGTTACATCTCTTAATGTTTTAGAGCTAGAA
P6	sgRNA_PfGNA_REV	TTCTAGCTCTAAAACATTAAGAGATGTAACAACGTAATATTATATACTTA
P7	pUC19_PfGNA_FOR	GAGCTCGGTACCCGGGGATCCCATCTTTGTTCATCTCTAAGT
P8	Insert1_PfGNASilentmutations_REV	AACAAATTACACGTTGTTACATCCCTCAATAAGTTATTACATACCATTAAATATTCATAATACGTAGAAACT
P9	PfGNA_Insert2_FOR	GTAACAACGTGTAATTTGTTTTATGATAGATACA
P10	pUC19_PfGNA_REV	CAGGTCGACTCTAGAGGATCCATAATTTTTTTATTTTTTATTTTT
P11	Insert1_PfGNANonsensemutations_REV	AACAAATTACACGTTGTTACATCTCATTATAAGTTATTACATACCATTAAATATTCATAATACGTAGAAACT
